# Supplementary material for: SU(2) hadrons on a quantum computer via a variational approach
Source: Nat Commun. 2021 Nov 11;12:6499. doi: 10.1038/s41467-021-26825-4 (PMC8586147; doi:10.1038/s41467-021-26825-4)
Supplement: Supplementary file 2 — Source Data [file 41467_2021_26825_MOESM2_ESM.zip]

Archive with 4 entries (4 files):
- Baryon_Data.csv
- __MACOSX/._Baryon_Data.csv
- Meson_Data.csv
- __MACOSX/._Meson_Data.csv
