# Supplementary material for: SU(2) hadrons on a quantum computer via a variational approach
Source: Nat Commun. 2021 Nov 11;12:6499. doi: 10.1038/s41467-021-26825-4 (PMC8586147; doi:10.1038/s41467-021-26825-4)
Supplement: Supplementary file 2 — Source Data [file 41467_2021_26825_MOESM2_ESM.zip › Baryon_Data.csv]

# X	B=0	error_B=0	B=1	error_B=1
5.0000000000	-3.4473300067	0.1991274252	18.0919545370	0.4455781267
4.5000000000	-3.5812569794	0.4062542653	16.0320879110	0.0076554076
4.0000000000	-2.7417328660	0.1708377681	14.2979641851	0.1314385799
3.5000000000	-3.0101559905	0.4762055290	12.2880280294	0.2028709888
3.0000000000	-2.1766871557	0.2038070581	10.2792373683	0.1022804398
2.5000000000	-1.6657747791	0.2237490710	8.7605818556	0.2214823067
2.0000000000	-1.2582491806	0.1555276507	6.9578010672	0.0481857836
1.7500000000	-1.0980338196	0.1276055873	6.1360999266	0.0183646091
1.5000000000	-1.0174595620	0.2811731308	5.2945640961	0.0478833127
1.2500000000	-0.8206194679	0.0385813789	4.3472563670	0.0577885126
1.0000000000	-0.5610325870	0.0060043344	3.4880506204	0.0420855162
0.7500000000	-0.4628215866	0.1190307380	2.7218404749	0.0096184782
0.5000000000	-0.2685062131	0.0780704250	1.8399842797	0.0513045921
0.2500000000	-0.0339755512	0.0473080893	0.9445191781	0.0212495983
0.1000000000	-0.0566723659	0.0687085290	0.4633487102	0.0077965321
