# Supplementary material for: SU(2) hadrons on a quantum computer via a variational approach
Source: Nat Commun. 2021 Nov 11;12:6499. doi: 10.1038/s41467-021-26825-4 (PMC8586147; doi:10.1038/s41467-021-26825-4)
Supplement: Supplementary file 2 — Source Data [file 41467_2021_26825_MOESM2_ESM.zip › Meson_Data.csv]

# X	GS	error_GS	ES	error_ES
5.0000000000	-2.1900311490	0.1100797257	21.0207768232	0.0257432347
4.5000000000	-2.0337743341	0.0175078936	19.3929667534	0.0549717017
4.0000000000	-1.7403820840	0.0512048994	16.8611864906	0.0060924655
3.5000000000	-1.5009512807	0.0313170048	14.5489248039	0.0352343399
3.0000000000	-1.2865120891	0.0039195056	12.7923601189	0.0653951707
2.5000000000	-1.0703086146	0.0027825805	10.9045781696	0.0001316026
2.0000000000	-0.8210982948	0.0648970210	8.9838777053	0.0049782117
1.7500000000	-0.7195449931	0.0326689296	7.7305284186	0.0100727412
1.5000000000	-0.5976775215	0.0438760135	6.6180406307	0.0168381126
1.2500000000	-0.4712587402	0.0019107170	6.4292870914	0.0099880457
1.0000000000	-0.3296636678	0.0051055154	4.9495182838	0.0099900567
0.7500000000	-0.2673116963	0.0188169117	3.7628752720	0.0018390649
0.5000000000	-0.1376615299	0.0085247041	3.6358134177	0.0051457223
0.2500000000	-0.0486915136	0.0072254325	1.8946129524	0.0007756896
0.1000000000	-0.0048311965	0.0015242192	0.9757031860	0.0034667585
